# Supplementary material for: Heterogeneity of Circulating Tumor Cell Neoplastic Subpopulations Outlined by Single-Cell Transcriptomics
Source: Cancers (Basel). 2021 Sep 29;13(19):4885. doi: 10.3390/cancers13194885 (PMC8508335; doi:10.3390/cancers13194885)
Supplement: Supplementary file 1 [file cancers-13-04885-s001.zip]

Archive with 1 entries (1 files):
- cancers-1367663-supplementary.pdf
